# Supplementary material for: Alginate–Bentonite Encapsulation of Extremophillic Bacterial Consortia Enhances Chenopodium quinoa Tolerance to Metal Stress
Source: Microorganisms. 2024 Oct 15;12(10):2066. doi: 10.3390/microorganisms12102066 (PMC11509983; doi:10.3390/microorganisms12102066)
Supplement: Supplementary file 1 [file microorganisms-12-02066-s001.zip]

Archive with 1 entries (1 files):
- microorganisms-3255487-supplementary.pdf
